# Supplementary material for: Feasibility of detecting myocardial infarction in the sheep fetus using late gadolinium enhancement CMR imaging
Source: J Cardiovasc Magn Reson. 2017 Sep 13;19:69. doi: 10.1186/s12968-017-0383-1 (PMC5598048; doi:10.1186/s12968-017-0383-1)
Supplement: Supplementary file 3 — Dataset supporting the article. A dataset including fetal weight, epicardial infarct size, blood gas, EGE, LGE, 3D Volumetry and cine results, supporting the conclusions of this article. (XLSX 45 kb) [file 12968_2017_383_MOESM3_ESM.xlsx]

## Sheet: Sheet1
		Post Mortem Analysis				Gadolinium Enhanced Imaging						3D Volumetry		Scan 2 Cine Imaging																					Day 3 Fetal Blood Gas Status							Day 0 Fetal Blood Pressure and Heart Rate			Day 3 Fetal Blood Pressure and Heart Rate
Sheep #	Group	Weight (kg)	Heart Weight (g)	Epicardial Infarct Length (cm)	Epicardial Infarct Area (cm2)	1st Scan Date	EGE Infarct Observed	LGE Infarct Observed	2nd Scan Date	EGE Infarct Observed	LGE Infarct Observed	Body Volume (mm3)	Brain Volume (mm3)	RWMA	LVEDM	LVEDMi	LVEDV	LVEDVi	LVESV	LVESVi	LVSV	LVSVi	LVEF	LVCO	LVCOi	RVEDV	RVEDVi	RVESV	RVESVi	RVSV	RVSVi	RVEF	RVCO	RVCOi	pH	pCO2 (mmHg)	pO2	ctHb (g/dL)	sO2	Hct (%)	ABE	Mean Arterial Pressure (mmHg)	Heart Rate (bpm)	Rate Pressure Product (mmHg x bpm)	Mean Arterial Pressure (mmHg)	Heart Rate (bpm)	Rate Pressure Product (mmHg x bpm)
1	Myocardial Infarction	1.16	8.527	1.08	0.916088	12/09/2015	-	-	12/12/2015	-	Yes	1061	25.16	0	3.21	2.76724	3.42	2.94828	1.28	1.10345	2.14	1.84483	62.47	0.35	0.301724	3.95	3.40517	1.46	1.25862	2.49	2.14655	62.93	0.41	0.353448	7.4	54.5	18	9	72.1	28	7.4	26.1491	128.104	4554.1	28.4817	159.732	6702.23
2	Myocardial Infarction	1.465	11.22	1.25	1.22718	12/09/2015	Yes	No	12/12/2015	No	Yes	1215	26.47	1	3.86	2.63481	4.09	2.79181	2.14	1.46075	1.95	1.33106	47.7	0.4	0.273038	4.98	3.39932	2.7	1.843	2.28	1.55631	45.78	0.47	0.320819	7.44	41.3	22	6.5	63.6	20.3	3.3	27.5806	131.482	5438.25	27.76	200.382	8337.51
3	Myocardial Infarction	1.65	12.735	1.23	1.18823	12/09/2015	No	No	12/12/2015	-	Yes	1354	25.91	0	4.88	2.95758	5.05	3.06061	1.41	0.854545	3.64	2.20606	72.08	0.64	0.387879	5.46	3.30909	2.14	1.29697	3.32	2.01212	60.81	0.58	0.351515	7.39	51.1	22	7	59.9	21.9	4.8	29.1046	135.624	5487.16	32.3647	167.546	7589.36
4	Myocardial Infarction	1.13	9.49	1.36	1.45267	12/08/2015	No	No	12/11/2015	-	No	1255	27.29	0	3.9	3.45133	4.13	3.65487	2.26	2	1.88	1.66372	45.39	0.37	0.327434	3.65	3.23009	2.28	2.0177	1.37	1.21239	37.57	0.27	0.238938	7.38	56.4	16	7.4	22.1	23.1	6.9	23.8403	151.664	5312.75	21.0244	186.211	5940.34
5	Myocardial Infarction	1.425	13.53	1.26	1.2469	12/08/2015	Yes	-	12/11/2015	UQ	Yes	1325	23.27	1	3.47	2.43509	4.6	3.22807	2.46	1.72632	2.13	1.49474	46.43	0.26	0.182456	3.99	2.8	1.56	1.09474	2.43	1.70526	60.94	0.29	0.203509	7.23	77	15	9.1	23.2	28.1	2.7	25.5377	133.386	5512.68	27.5489	135.343	5810.17
6	Sham	1.545	10.68	-	-	12/07/2015	-	-	12/10/2015	No	No	-	-	0	3.19	2.06472	3.79	2.45307	1.6	1.0356	2.19	1.41748	57.75	0.36	0.23301	3.7	2.39482	1.74	1.12621	1.96	1.26861	53.02	0.32	0.20712	7.41	50	23	9.3	52.8	28.8	5.7	25.0921	163.434	6473.33	22.7567	165.728	2464.47
7	Sham	1.595	12.87	-	-	12/08/2015	UQ	-	12/11/2015	-	-	1460	24.51	0	4.63	2.90282	5.78	3.62382	2.39	1.49843	3.39	2.12539	58.65	0.38	0.238245	4.36	2.73354	1.75	1.09718	2.61	1.63636	59.89	0.3	0.188088	7.33	70.2	22	8.9	39	27.5	8.3	28.3858	136.342	5630.54	29.9167	145.776	6695.54
8	Myocardial Infarction	1.065	-	-	-	Died before Scan 2. Excluded from analysis.						906	19.8	Died before Scan 2. Excluded from analysis.																												Died before Scan 2. Excluded from analysis.
Mean of Sheep 1 to 7		1.42429	11.2931												3.87714	2.7448	4.40857	3.10865	1.93429	1.38273	2.47429	1.72618	55.7814	0.394286	0.277683	4.29857	3.03886	1.94714	1.39063	2.35143	1.64823	54.42	0.377143	0.266205	7.36857	57.2143	19.7143	8.17143	47.5286	25.3857	5.58571	26.5272	140.005	5486.97	27.1219	165.817	6219.95
SD of Sheep 1 to 7		0.205252	1.86427												0.665375	0.435976	0.8029	0.435166	0.491116	0.407436	0.723023	0.34463	9.85922	0.117169	0.0681139	0.684676	0.395551	0.444174	0.380272	0.598872	0.348007	9.54128	0.11485	0.0731888	0.0696248	12.3209	3.30224	1.16292	19.8079	3.50163	2.1043	1.89771	12.7511	562.31	3.9575	22.2895	1878.29
Mean of Sheep 1 to 5	Myocardial Infarction	1.366	11.1004	1.236	1.20621										3.864	2.84921	4.258	3.13673	1.91	1.42901	2.348	1.70808	54.814	0.404	0.294506	4.406	3.22873	2.028	1.50221	2.378	1.72653	53.606	0.404	0.293646	7.368	56.06	18.6	7.8	48.18	24.28	5.02	26.4425	136.052	5260.99	27.4359	169.843	6875.92
SD of Sheep 1 to 5	Myocardial Infarction	0.219129	2.1098	0.100648	0.19192										0.635712	0.386805	0.610549	0.330564	0.530283	0.461364	0.731006	0.337755	11.9	0.14188	0.0756156	0.773453	0.25025	0.51703	0.402915	0.694313	0.371398	11.3029	0.128763	0.0685223	0.0804363	13.0718	3.28634	1.18533	23.7248	3.58218	2.0969	2.00363	9.15242	402.585	4.0808	24.9913	1082.42
Mean of Sheep 6 and 7	Sham	1.57	11.775												3.91	2.48377	4.785	3.03845	1.995	1.26702	2.79	1.77143	58.2	0.37	0.235627	4.03	2.56418	1.745	1.1117	2.285	1.45249	56.455	0.31	0.197604	7.37	60.1	22.5	9.1	45.9	28.15	7	26.7389	149.888	6051.94	26.3367	155.752	4580.01
SD of Sheep 6 and 7	Sham	0.0353553	1.54856												1.01823	0.592624	1.40714	0.827845	0.558614	0.327273	0.848528	0.500572	0.636396	0.0141421	0.00370157	0.46669	0.239511	0.00707107	0.0205308	0.459619	0.260042	4.85782	0.0141421	0.0134576	0.0565685	14.2836	0.707107	0.282843	9.75807	0.919239	1.83848	2.32897	19.1569	595.943	5.06287	14.1076	2991.82
Legends
-	Not Obtained/Performed
UQ	Unacceptable Quality
EGE	Early Gadolinium Enhancement
LGE	Late Gadolinium Enhancement
RWMA	Regional Wall Motion Abnormality
LV	Left Ventricular
RV	Right Ventricular
EDM	End Diastolic Mass
i	Indexed
EDV	End Diastolic Volume
ESV	End Systolic Volume
SV	Stroke Volume
EF	Ejectrion Fraction
CO	Cardiac Output
N/A	Not Applicable
